# Supplementary material for: The intratumour microbiota and neutrophilic inflammation in squamous cell vulvar carcinoma microenvironment
Source: J Transl Med. 2023 Apr 28;21:285. doi: 10.1186/s12967-023-04113-7 (PMC10141905; doi:10.1186/s12967-023-04113-7)
Supplement: Supplementary file 6 — Additional file 6: Table S1. [file 12967_2023_4113_MOESM6_ESM.xlsx]

## Sheet: Arkusz1
Table S1. Demographic and clinical characteristics of the patients with primary VSCC.
No.	age (years)	FIGO	G	hrHPV	RTH	CTH	Clinical Tumour Type
1	70.5194	IB	2	absent	not administered	not administered	d-fVC
2	77.2	IIIC	2	absent	not administered	not administered	progVC
3	72.5056	IB	1	present	not administered	not administered	d-fVC
4	78.3333	IIIC	1	absent	administered	not administered	progVC
5	51.1361	IB	3	absent	administered	not administered	d-fVC
6	93.925	IIIC	2	absent	not administered	not administered	progVC
7	63.5139	IB	2	absent	not administered	not administered	progVC
8	71.4583	IIIA	2	absent	not administered	not administered	d-fVC
9	63.2722	IB	1	absent	not administered	not administered	d-fVC
10	75.3028	IB	1	absent	not administered	not administered	progVC
11	56.7667	III	1	present	administered	not administered	progVC
12	66.3028	IB	2	absent	administered	not administered	progVC
13	69.3361	IIIA	1	present	administered	not administered	d-fVC
14	65.2917	IB	3	absent	not administered	not administered	d-fVC
15	77.0694	IIIA	2	present	not administered	not administered	d-fVC
16	74.6833	IB	1	present	not administered	not administered	d-fVC
17	64.4306	IB	1	absent	not administered	not administered	d-fVC
18	83.375	IA	2	present	administered	not administered	progVC
19	93.1944	IA	1	absent	not administered	not administered	progVC
20	80.5583	IIIA	1	absent	administered	not administered	progVC
21	82.3583	IB	1	absent	not administered	not administered	d-fVC
22	76.2556	IA	1	present	administered	not administered	d-fVC
23	76.0917	IB	3	absent	not administered	not administered	d-fVC
24	64.5056	IIIC	3	present	administered	not administered	progVC
25	77.1639	IB	1	present	not administered	not administered	d-fVC
26	56.7889	IB	2	present	not administered	not administered	d-fVC
27	60.75	IIIA	2	absent	not administered	not administered	progVC
28	78.2	IIIC	2	present	administered	not administered	progVC
29	52.4139	IIIB	2	absent	administered	not administered	progVC
30	76.5583	IIIA	2	absent	administered	not administered	d-fVC
31	60.3194	IB	3	present	administered	not administered	progVC
32	80.8361	IIIA	1	present	administered	not administered	d-fVC
33	72.7861	IB	2	present	administered	not administered	d-fVC
34	74.7306	IIIA	2	present	administered	not administered	progVC
35	75.4	IB	1	present	not administered	not administered	d-fVC
36	75.3722	IB	3	present	administered	not administered	progVC
37	82.575	III	2	absent	not administered	not administered	progVC
38	60.4056	IB	3	present	not administered	not administered	progVC
39	86.1528	IIIB	2	present	administered	not administered	d-fVC
40	65.2528	IB	1	present	administered	not administered	progVC
41	81.0361	IIIC	2	present	administered	not administered	progVC
42	76.5806	IB	2	present	administered	not administered	d-fVC
43	62.15	IB	1	present	administered	not administered	progVC
44	62.5333	IB	2	present	administered	not administered	d-fVC
45	85.4389	IIIC	2	present	not administered	not administered	progVC
46	57.2222	IB	2	present	administered	not administered	d-fVC
47	74.85	IIIC	3	N/A	not administered	not administered	progVC
48	94.15	III	3	N/A	not administered	not administered	progVC
Abbreviations: FIGO - staging according to International Federation of Obstetrics and Gynecologists criteria;
G - tumour grade; hrHPV - high-risk human HPV tumour status; RTH - adjuvant radiotherapy;
CTH - adjuvant chemotherapy; d-fVC - disease-free patient during follow-up; progVSCC - patient who progressed; N/A - not analysed.
Summary:
Median age 74,8 (range: 51,1 to 94,2)
FIGO I n=27, III n=21
G1 n=17; G2 n=22; G3 n=9
hrHPV- n=20, hrHPV+ n=26; N/A N=2
received RTH n=21, not received RTH n= 27
not received CTH n=48
